# Supplementary material for: The evaluation of inflammatory and immune composite markers for complications after deceased donor liver transplantation – a retrospective cohort study
Source: Ann Med. 2025 Jul 24;57(1):2536757. doi: 10.1080/07853890.2025.2536757 (PMC12291190; doi:10.1080/07853890.2025.2536757)
Supplement: Supplemental Material [file IANN_A_2536757_SM1435.zip › suppl_data/Supplement Table 1 Revised.xlsx]

## Sheet: Sheet1
					Variable			Tolerance			VIF
					CRP			0.033			30.637
					ALB			0.083			12.013
					CAR			0.033			30.247
					Lymphocyte			0.601			1.664
					Neutrophil			0.533			1.876
					NLR			0.608			1.644
					PLT			0.496			2.015
					PLR			0.573			1.745
					SII			0.427			2.342
					ALBI			0.065			15.285
					Total Bilirubin			0.279			3.582
