# Supplementary material for: The evaluation of inflammatory and immune composite markers for complications after deceased donor liver transplantation – a retrospective cohort study
Source: Ann Med. 2025 Jul 24;57(1):2536757. doi: 10.1080/07853890.2025.2536757 (PMC12291190; doi:10.1080/07853890.2025.2536757)
Supplement: Supplemental Material [file IANN_A_2536757_SM1435.zip › suppl_data/Supplement Table 2 Revised.xlsx]

## Sheet: Sheet1
				Variables			All patients (n=211）				CAR≤0.45 (n = 117)				CAR＞0.45 (n = 94)				P-value
				MELD scores			20.99±6.373				21.51±6.659				20.33±5.968				0.16
				CRP			19.78±17.362				7.325±3.951				35.282±1.540				＜0.001
				ALB			35.741±6.338				36.28±6.021				35.067±0.689				0.122
				Lymphocyte			0.8±0.515				0.802±0.520				0.797±0.512				0.885
				Neutrophil			2.773±2.002				2.445±1.767				3.180±2.203				0.016
				NLR			4.382±3.666				3.700±2.483				5.232±4.620				0.009
				PLT			89.574±75.808				81.684±76.336				99.394±74.382				0.074
				SII			374.110±382.917				308.080±271.842				456.297±476.028				0.021
				PLR			123.942±110.143				107.989±78.805				143.800±137.581				0.109
				Monocyte			0.419±0.319				0.423±0.334				0.414±0.302				0.824
				MLR			0.698±0.549				0.705±0.523				0.689±0.583				0.467
				Total Bilirubin			110.368±159.386				102.160±145.436				120.584±175.473				0.806
				ALBI			-1.886±0.73				-1.932±0.688				-1.829±0.795				0.361
				ALT			211.68±381.821				177.54±188.641				254.17±530.584				0.959
				AST			429.99±859.254				346.21±438.581				534.26±1186.350				0.922
				AST/ALT			1.917±1.203				1.921±1.164				1.911±1.255				0.798
				TotalCholesterol			3.434±1.570				3.496±1.732				3.358±1.347				0.678
				UricAcid			321.45±114.936				327.38±118.030				314.07±111.149				0.231
				Creatinine			101.03±65.526				105.95±75.356				94.90±50.439				0.833
				PT			15.532±8.549				15.106±4.658				16.062±11.725				0.758
				APTT			35.191±14.035				34.688±10.150				35.818±17.765				0.506
				INR			1.365±0.857				1.311±0.450				1.433±1.182				0.753
				Lactate			1.833±0.796				1.831±0.582				1.835±1.004				0.291
				GraftWeight			1.542±0.422				1.586±0.462				1.487±0.360				0.095
				GRWR			1.829±0.424				1.864±0.417				1.785±0.430				0.263
				Anhepatic			66.04±16.633				66.88±16.845				64.99±16.394				0.183
				CIT			211.55±59.837				201.26±55.442				224.36±62.864				0.005
				WIT			5.376±2.136				5.845±1.886				4.793±2.291				＜0.001
				CCI			44.09±23.06				42.66±21.09				45.87±25.31				0.521
				CCI＞50			55（26.1%）				33（28.2%）				22(23.4%)				0.43
				CCI＞75			19（9.0%）				7(5.98%)				12(12.76%)				0.087
				CD≥Ⅲ ＜Ⅳ			101（47.9%）				65(55.55%)				36(38.29%)				0.013
				CD＞Ⅳ			39（18.5%）				13(11.11%)				26(27.65%)				0.002
				Hospital Days			21.91±12.663				20.32±8.490				23.88±16.281				0.476
				ICU Days			1.74±4.47				1.08±3.587				2.57±5.276				＜0.001
				TotalCost			276120.50±119727.73				269752.17±95929.88				284047.04±14866.70				0.729
				90-Days graft loss			11（5.2%）				4(3.41%)				7(7.44%)				0.191
				90-Days patient loss			25（11.8%）				13(11.11%)				12(12.76%)				0.712
				EAD			52（24.6%）				14(11.96%)				38(40.42%)				＜0.001
