# Supplementary material for: The evaluation of inflammatory and immune composite markers for complications after deceased donor liver transplantation – a retrospective cohort study
Source: Ann Med. 2025 Jul 24;57(1):2536757. doi: 10.1080/07853890.2025.2536757 (PMC12291190; doi:10.1080/07853890.2025.2536757)
Supplement: Supplemental Material [file IANN_A_2536757_SM1435.zip › suppl_data/Supplement Table 3 Revised.xls]

## Sheet: Sheet1
	Variables			All patients (n=211）				SII≤418.73 (n = 152)				SII＞418.73 (n = 59)				P-value
	MELD scores			20.99±6.37				21.36±6.50				20.02±5.97				0.188
	CRP			19.78±17.36				18.12±16.41				24.04±19.08				0.024
	ALB			35.74±6.33				35.54±6.13				36.24±6.86				0.632
	CAR			0.56±0.49				0.52±0.48				0.66±0.50				0.024
	Lymphocyte			0.8±0.515				0.81±0.53				0.75±0.47				0.570
	Neutrophil			2.77±2.00				2.32±1.77				3.93±2.09				＜0.001
	NLR			4.38±3.66				3.80±3.34				5.88±4.04				＜0.001
	PLT			89.57±75.80				67.87±42.45				145.47±108.18				＜0.001
	PLR			123.94±110.14				101.04±91.24				182.94±131.66				＜0.001
	Monocyte			0.41±0.31				0.36±0.27				0.56±0.37				＜0.001
	MLR			0.69±0.54				0.58±0.44				0.97±0.67				＜0.001
	Total Bilirubin			110.36±159.38				95.40±141.49				148.92±194.31				0.103
	ALBI			-1.88±0.73				-1.90±0.73				-1.85±0.75				0.630
	ALT			211.68±381.82				214.24±272.42				205.08±578.42				0.121
	AST			429.99±859.25				448.11±720.95				383.29±1141.58				0.118
	AST/ALT			1.91±1.20				1.98±1.31				1.73±0.83				0.332
	TotalCholesterol			3.43±1.57				3.37±1.30				3.59±2.10				0.991
	UricAcid			321.45±114.93				327.71±117.58				305.34±107.08				0.182
	Creatinine			101.03±65.52				100.51±54.43				102.37±88.48				0.185
	PT			15.53±8.54				14.95±4.33				17.02±14.58				0.902
	APTT			35.19±14.03				34.67±12.17				36.52±18.02				0.757
	INR			1.36±0.85				1.30±0.41				1.53±1.47				0.511
	Lactate			1.83±0.79				1.77±0.56				1.99±1.19				0.467
	GraftWeight			1.54±0.42				1.55±0.45				1.49±0.33				0.768
	GRWR			1.82±0.42				1.80±0.42				1.88±0.41				0.260
	Anhepatic			66.04±16.63				65.71±18.33				66.88±11.19				0.108
	CIT			211.55±59.83				205.42±55.31				227.36±68.14				0.053
	WIT			5.37±2.13				5.16±2.09				5.91±2.16				0.026
	CCI			44.09±23.06				39.53±20.53				55.84±25.17				＜0.001
	CCI＞50			55（26.1%）				36（23.68%）				19（36.53%）				0.206
	CCI＞75			19（9.0%）				7（4.6%）				12（23.07%）				＜0.001
	CD≥Ⅲ ＜Ⅳ			101（47.9%）				76（50%）				25（48.07%）				0.320
	CD＞Ⅳ			39（18.5%）				15（9.86%）				24（46.15%）				＜0.001
	Hospital Days			21.91±12.66				21.32±12.19				23.42±13.79				0.399
	ICU Days			1.74±4.47				1.24±3.83				3.03±5.64				0.004
	TotalCost			276120.50±119727.73				262282.78±117180.60				311770.21±119825.98				＜0.001
	90-Days graft loss			11（5.2%）				6（3.94%）				5（9.61%）				0.184
	90-Days patient loss			25（11.8%）				13（8.55%）				12（23.07%）				0.017
	EAD			52（24.6%）				30（19.73%）				22（42.3%）				0.008
