# Supplementary material for: The evaluation of inflammatory and immune composite markers for complications after deceased donor liver transplantation – a retrospective cohort study
Source: Ann Med. 2025 Jul 24;57(1):2536757. doi: 10.1080/07853890.2025.2536757 (PMC12291190; doi:10.1080/07853890.2025.2536757)
Supplement: Supplemental Material [file IANN_A_2536757_SM1435.zip › suppl_data/Supplement Table 4 Revised.xlsx]

## Sheet: Sheet1
							CCI＞50						CCI＞75						90-days Graft Loss						90-days Death						Early Allograft Dysfunction
				Variable			OR (95% CI)			P-value			OR (95% CI)			P-value			OR (95% CI)			P-value			OR (95% CI)			P-value			OR (95% CI)			P-value
				CAR			0.853（0.432-1.683）			0.646			1.715（0.652-4.511）			0.274			2.133（0.689-6.600）			0.189			1.231（0.501-3.025）			0.65			3.295（1.680-6.462）			＜0.001
				NLR			1.008（0.918-1.107）			0.865			0.832（0.678-1.022）			0.080			1.045（0.919-1.187）			0.505			0.917（0.780-1.078）			0.294			0.944（0.848-1.052）			0.299
				SII			1.000（0.999-1.001）			0.519			1.002（1.001-1.003）			0.005			1.000（0.999-1.002）			0.727			1.001（1.000-1.002）			0.128			1.001（0.000-0.003）			0.049
				PLR			0.995（0.990-1.000）			0.070			0.997（0.991-1.004）			0.410			1.002（0.996-1.008）			0.463			0.999（0.995-1.004）			0.753			0.999（0.996-1.003）			0.679
				MLR			1.483（0.794-2.770）			0.216			1.854（0.816-4.213）			0.140			0.801（0.244-2.630）			0.715			2.261（1.093-4.681）			0.028			1.218（0.637-2.327）			0.551
				ALBI			1.057（0.679-1.645）			0.806			2.070（0.978-4.384）			0.057			1.805（0.718-4.536）			0.209			1.361（0.724-2.557）			0.338			1.204（0.759-1.912）			0.431
