# Supplementary material for: The evaluation of inflammatory and immune composite markers for complications after deceased donor liver transplantation – a retrospective cohort study
Source: Ann Med. 2025 Jul 24;57(1):2536757. doi: 10.1080/07853890.2025.2536757 (PMC12291190; doi:10.1080/07853890.2025.2536757)
Supplement: Supplemental Material [file IANN_A_2536757_SM1435.zip › suppl_data/Supplement Table 5 Revised.xls]

## Sheet: Sheet1
	Variables			All patients (n=211）				MLR≤0.57 (n = 112)				MLR＞0.57 (n = 99)				P-value
	MELD scores			20.99±6.37				21.56±6.55				20.33±6.12				0.185
	CRP			19.78±17.36				19.80±17.70				19.74±17.05				0.716
	ALB			35.74±6.33				35.78±6.69				35.69±5.94				0.908
	CAR			0.56±0.49				0.56±0.50				0.56±0.48				0.712
	Lymphocyte			0.8±0.515				0.99±0.55				0.57±0.35				＜0.001
	Neutrophil			2.77±2.00				2.45±1.62				3.12±2.31				0.032
	NLR			4.38±3.66				3.59±3.45				5.27±3.71				＜0.001
	PLT			89.57±75.80				97.17±86.86				80.97±60.22				0.257
	SII			374.11±382.91				304.86±312.46				452.44±438.10				＜0.001
	PLR			123.94±110.14				96.46±78.40				155.03±131.12				＜0.001
	Monocyte			0.41±0.31				0.30±0.18				0.54±0.38				＜0.001
	Total Bilirubin			110.36±159.38				116.70±170.90				103.20±145.79				0.838
	ALBI			-1.88±0.73				-1.87±0.78				-1.89±0.68				0.929
	ALT			211.68±381.82				189.78±219.58				236.45±506.57				0.779
	AST			429.99±859.25				425.13±692.72				435.47±1019.08				0.556
	AST/ALT			1.91±1.20				2.01±1.27				1.80±1.11				0.182
	TotalCholesterol			3.43±1.57				3.57±1.83				3.27±1.18				0.283
	UricAcid			321.45±114.93				321.97±104.34				320.87±126.39				0.599
	Creatinine			101.03±65.52				92.73±64.70				110.41±65.50				0.055
	PT			15.53±8.54				15.09±10.65				16.03±5.25				0.012
	APTT			35.19±14.03				34.36±14.34				36.12±13.68				0.185
	INR			1.36±0.85				1.33±1.07				1.40±0.50				0.018
	Lactate			1.83±0.79				1.86±0.93				1.79±0.61				0.554
	GraftWeight			1.54±0.42				1.48±0.39				1.60±0.44				0.045
	GRWR			1.82±0.42				1.80±0.44				1.86±0.40				0.253
	Anhepatic			66.04±16.63				63.94±15.32				68.41±17.77				0.030
	CIT			211.55±59.83				210±65.16				213.31±53.44				0.413
	WIT			5.37±2.13				4.95±2.04				5.85±2.14				0.002
	CCI			44.09±23.06				39.39±23.50				49.41±21.46				＜0.001
	CCI＞50			55（26.1%）				21（18.75%）				34（34.34%）				0.010
	CCI＞75			19（9.0%）				9（8.03%）				10（10.1%）				0.601
	CD≥Ⅲ ＜Ⅳ			101（47.9%）				37（33.03%）				64（64.6%）				＜0.001
	CD＞Ⅳ			39（18.5%）				24（21.42%）				15（15.1%）				0.241
	Hospital Days			21.91±12.66				23.46±14.01				20.16±10.73				0.160
	ICU Days			1.74±4.47				2.39±5.44				1.01±2.87				0.038
	TotalCost			276120.50±119727.73				277752.24±138044.81				274274.48±95532.92				0.117
	90-Days graft loss			11（5.2%）				5（4.46%）				6（6.06%）				0.603
	90-Days patient loss			25（11.8%）				9（8.03%）				16（16.1%）				0.068
	EAD			52（24.6%）				28（25%）				24（24.2%）				0.899
